# Supplementary material for: Investigation of preference for local and global processing of Capuchin-monkeys (Sapajus spp.) in shape discrimination of mosaic arrangements
Source: PLoS One. 2024 May 29;19(5):e0303562. doi: 10.1371/journal.pone.0303562 (PMC11135723; doi:10.1371/journal.pone.0303562)
Supplement: S1 Data — (XLSX) [file pone.0303562.s001.xlsx]

## Sheet: Global hierarchical condition
							Experiment 1. Global and local processing evaluation
							Global Stimuli Hierarchical Condition
Training procedure choice according to the model (delayed matching-to-sample - DMTS)
Stimuli used: Samples: AC1, AC2, AQ1, AQ2
Comparisons: AC1AC1AQ1, AC2AC2AQ2, AQ1AQ1AC1, AQ2AQ2AC2
			Subject: Raul										Subject: Tico
	Session	Result	Percentage	Sample-S+	Accuracy percentage	Correct -- Trials	Errors				Session	Result	Percentage	Sample-S+	Accuracy percentage	Correct -- Trials	Errors
	1	29 -- 48	0.6042	AC1-AC1	0.5	6 -- 12	AQ1				1	23 -- 48	0.4792	AC1-AC1	0.5	6 -- 12	AQ1
				AC2-AC2	0.75	9 -- 12	AQ2							AC2-AC2	0.1667	2 -- 12	AQ2
				AQ1-AQ1	0.5	6 -- 12	AC1							AQ1-AQ1	0.4167	5 -- 12	AC1
				AQ2-AQ2	0.6667	8 -- 12	AC2							AQ2-AQ2	0.8333	10 -- 12	AC2
			Subject: Raul										Subject: Tico
	Session	Result	Percentage	Sample-S+	Accuracy percentage	Correct -- Trials	Errors				Session	Result	Percentage	Sample-S+	Accuracy percentage	Correct -- Trials	Errors
	2	25 -- 48	0.5208	AC1-AC1	0.5833	7 -- 12	AQ1				2	23 -- 48	0.4792	AC1-AC1	0.5	6 -- 12	AQ1
				AC2-AC2	0.5833	7 -- 12	AQ2							AC2-AC2	0.5	6 -- 12	AQ2
				AQ1-AQ1	0.5833	7 -- 12	AC1							AQ1-AQ1	0.4167	5 -- 12	AC1
				AQ2-AQ2	0.3333	4 -- 12	AC2							AQ2-AQ2	0.5	6 -- 12	AC2
			Subject: Raul										Subject: Tico
	Session	Result	Percentage	Sample-S+	Accuracy percentage	Correct -- Trials	Errors				Session	Result	Percentage	Sample-S+	Accuracy percentage	Correct -- Trials	Errors
	3	34 -- 48	0.7083	AC1-AC1	0.75	9 -- 12	AQ1				3	26 -- 48	0.5417	AC1-AC1	0.5	6 -- 12	AQ1
				AC2-AC2	0.6667	8 -- 12	AQ2							AC2-AC2	0.4167	5 -- 12	AQ2
				AQ1-AQ1	0.5833	7 -- 12	AC1							AQ1-AQ1	0.5	6 -- 12	AC1
				AQ2-AQ2	0.8333	10 -- 12	AC2							AQ2-AQ2	0.75	9 -- 12	AC2
			Subject: Raul										Subject: Tico
	Session	Result	Percentage	Sample-S+	Accuracy percentage	Correct -- Trials	Errors				Session	Result	Percentage	Sample-S+	Accuracy percentage	Correct -- Trials	Errors
	5	27 -- 48	0.5625	AC1-AC1	0.75	9 -- 12	AQ1				4	22 -- 48	0.4583	AC1-AC1	0.4167	5 -- 12	AQ1
				AC2-AC2	0.4167	5 -- 12	AQ2							AC2-AC2	0.4167	5 -- 12	AQ2
				AQ1-AQ1	0.6667	8 -- 12	AC1							AQ1-AQ1	0.4167	5 -- 12	AC1
				AQ2-AQ2	0.4167	5 -- 12	AC2							AQ2-AQ2	0.5833	7 -- 12	AC2
			Subject: Raul										Subject: Tico
	Session	Result	Percentage	Sample-S+	Accuracy percentage	Correct -- Trials	Errors				Session	Result	Percentage	Sample-S+	Accuracy percentage	Correct -- Trials	Errors
	6	19 -- 48	0.3958	AC1-AC1	0.4167	5 -- 12	AQ1				5	22 -- 48	0.4583	AC1-AC1	0.5833	7 -- 12	AQ1
				AC2-AC2	0.1667	2 -- 12	AQ2							AC2-AC2	0.5833	7 -- 12	AQ2
				AQ1-AQ1	0.5	6 -- 12	AC1							AQ1-AQ1	0.3333	4 -- 12	AC1
				AQ2-AQ2	0.5	6 -- 12	AC2							AQ2-AQ2	0.3333	4 -- 12	AC2

## Sheet: Local hierarchical condition
							Experiment 1. Global and local processing evaluation
							Local Stimuli Hierarchical Condition
Training procedure choice according to the model (delayed matching-to-sample - DMTS)
Stimuli used: Samples: AC1, AC2, AQ1, AQ2
Comparisons: AC1AC1AC2, AC2AC2AC1, AQ1AQ1AQ2, AQ2AQ2AQ1
			Subject: Raul										Subject: Tico
	Session	Result	Percentage	Sample-S+	Accuracy percentage	Correct -- Trials	Errors				Session	Result	Percentage	Sample-S+	Accuracy percentage	Correct -- Trials	Errors
	1	38 -- 48	0.7917	AC1-AC1	0.8333	10 -- 12	AC2				1	32 -- 48	0.6667	AC1-AC1	0.6667	8 -- 12	AC2
				AC2-AC2	0.75	9 -- 12	AC1							AC2-AC2	0.4167	5 -- 12	AC1
				AQ1-AQ1	0.8333	10 -- 12	AQ2							AQ1-AQ1	0.9167	11 -- 12	AQ2
				AQ2-AQ2	0.75	9 -- 12	AQ1							AQ2-AQ2	0.6667	8 -- 12	AQ1
			Subject: Raul										Subject: Tico
	Session	Result	Percentage	Sample-S+	Accuracy percentage	Correct -- Trials	Errors				Session	Result	Percentage	Sample-S+	Accuracy percentage	Correct -- Trials	Errors
	2	43 -- 48	0.8958	AC1-AC1	1	12 -- 12					2	41 -- 48	0.8542	AC1-AC1	0.75	9 -- 12	AC2
				AC2-AC2	0.75	9 -- 12	AC1							AC2-AC2	0.8333	10 -- 12	AC1
				AQ1-AQ1	1	12 -- 12								AQ1-AQ1	0.9167	11 -- 12	AQ2
				AQ2-AQ2	0.8333	10 -- 12	AQ1							AQ2-AQ2	0.9167	11 -- 12	AQ1
			Subject: Raul										Subject: Tico
	Session	Result	Percentage	Sample-S+	Accuracy percentage	Correct -- Trials	Errors				Session	Result	Percentage	Sample-S+	Accuracy percentage	Correct -- Trials	Errors
	3	41 -- 48	0.8542	AC1-AC1	0.8333	10 -- 12	AC2				3	47 -- 48	0.9792	AC1-AC1	1	12 -- 12
				AC2-AC2	0.75	9 -- 12	AC1							AC2-AC2	0.9167	11 -- 12	AC1
				AQ1-AQ1	0.8333	10 -- 12	AQ2							AQ1-AQ1	1	12 -- 12
				AQ2-AQ2	1	12 -- 12								AQ2-AQ2	1	12 -- 12
			Subject: Raul										Subject: Tico
	Session	Result	Percentage	Sample-S+	Accuracy percentage	Correct -- Trials	Errors				Session	Result	Percentage	Sample-S+	Accuracy percentage	Correct -- Trials	Errors
	4	45 -- 48	0.9375	AC1-AC1	0.9167	11 -- 12	AC2				4	42 -- 48	0.875	AC1-AC1	0.9167	11 -- 12	AC2
				AC2-AC2	1	12 -- 12								AC2-AC2	0.9167	11 -- 12	AC1
				AQ1-AQ1	1	12 -- 12								AQ1-AQ1	0.6667	8 -- 12	AQ2
				AQ2-AQ2	0.8333	10 -- 12	AQ1							AQ2-AQ2	1	12 -- 12
			Subject: Raul										Subject: Tico
	Session	Result	Percentage	Sample-S+	Accuracy percentage	Correct -- Trials	Errors				Session	Result	Percentage	Sample-S+	Accuracy percentage	Correct -- Trials	Errors
	5	38 -- 48	0.7917	AC1-AC1	0.9167	11 -- 12	AC2				5	47 -- 48	0.9792	AC1-AC1	1	12 -- 12
				AC2-AC2	0.9167	11 -- 12	AC1							AC2-AC2	0.9167	11 -- 12	AC1
				AQ1-AQ1	0.5833	7 -- 12	AQ2							AQ1-AQ1	1	12 -- 12
				AQ2-AQ2	0.75	9 -- 12	AQ1							AQ2-AQ2	1	12 -- 12

## Sheet: Simple discrimination task
							Experiment 2. Assessment of stimulus target detection
Simple Discrimination (SD) Procedure - Solid Stimuli
Stimuli used: Samples: C1, C2, C3, C4, C5, C6.
Comparisons: C1C7C7C7C7C7C7C7C7, C2C7C7C7C7C7C7C7C7, C3C7C7C7C7C7C7C7C7, C4C7C7C7C7C7C7C7C7, C5C7C7C7C7C7C7C7C7, C6C7C7C7C7C7C7C7C7
			Subject: Raul									Subject: Tico
	Session	Result	Percentage	Sample-S+	Accuracy percentage	Correct -- Trials	Errors			Session	Result	Percentage	Sample-S+	Accuracy percentage	Correct -- Trials	Errors
	1	29--48	0.6042	C1	0.625	5--8	C7			1	44--48	0.9167	C1	1	8--8
	SDC1C2C3C4C5C6			C2	0.75	6--8	C7			SDC1C2C3C4C5C6			C2	0.875	7--8	C7
				C3	0.625	5--8	C7						C3	1	8--8
				C4	0.375	3--8	C7						C4	0.75	6--8	C7
				C5	0.625	5--8	C7						C5	0.875	7--8	C7
				C6	0.625	5--8	C7						C6	1	8--8
			Subject: Raul
	Session	Result	Percentage	Sample-S+	Accuracy percentage	Correct -- Trials	Errors
	2	42--48	0.875	C1	1	8--8
	SDC1C2C3C4C5C6			C2	0.75	6--8	C7
				C3	0.875	7--8	C7
				C4	0.875	7--8	C7
				C5	0.875	7--8	C7
				C6	0.875	7--8	C7
			Subject: Raul
	Session	Result	Percentage	Sample-S+	Accuracy percentage	Correct -- Trials	Errors
	3	48--48	1	C1	1	8--8
	SDC1C2C3C4C5C6			C2	1	8--8
				C3	1	8--8
				C4	1	8--8
				C5	1	8--8
				C6	1	8--8
Stimuli used: Samples: C1, C2, C3, C4, C5, L6. Added a trial with mosaic stimulus (shape: number eight)
Comparisons: C1C7C7C7C7C7C7C7C7, C2C7C7C7C7C7C7C7C7, C3C7C7C7C7C7C7C7C7, C4C7C7C7C7C7C7C7C7, C5C7C7C7C7C7C7C7C7, L6L7L7L7L7L7L7L7L7
			Subject: Raul									Subject: Tico
	Session	Result	Percentage	Sample-S+	Accuracy percentage	Correct -- Trials	Errors			Session	Result	Percentage	Sample-S+	Accuracy percentage	Correct -- Trials	Errors
	1	43--48	0.8958	C1	1	8--8				1	47--48	0.9792	C1	1	8--8
	SDC1C2C3C4C5L6			C2	0.875	7--8	C7			SDC1C2C3C4C5L6			C2	1	8--8
				C3	1	8--8							C3	0.875	7--8	C7
				C4	0.875	7--8	C7						C4	1	8--8
				C5	1	8--8							C5	1	8--8
				L6	0.625	5--8	S7						L6	1	8--8
			Subject: Raul
	Session	Result	Percentage	Sample-S+	Accuracy percentage	Correct -- Trials	Errors
	2	47--48	0.9792	S+	1	8--8
	SDC1C2C3C4C5L6			C2	1	8--8
				C3	1	8--8
				C4	1	8--8
				C5	1	8--8
				L6	0.875	7--8	S7
Stimuli used: Samples: C1, C2, C3, C4, C6, L5. Added a trial with mosaic stimulus (shape: musical keynote)
Comparisons: C1C7C7C7C7C7C7C7C7, C2C7C7C7C7C7C7C7C7, C3C7C7C7C7C7C7C7C7, C4C7C7C7C7C7C7C7C7, C6C7C7C7C7C7C7C7C7, L5L7L7L7L7L7L7L7L7
			Subject: Raul									Subject: Tico
	Session	Result	Percentage	Sample-S+	Accuracy percentage	Correct -- Trials	Errors			Session	Result	Percentage	Sample-S+	Accuracy percentage	Correct -- Trials	Errors
	1	47--48	0.9792	C1	1	8--8				1	43--48	0.8958	C1	0.875	7--8	C7
	SDC1C2C3C4C6L5			C2	1	8--8				SDC1C2C3C4C6L5			C2	1	8--8
				C3	1	8--8							C3	1	8--8
				C4	1	8--8							C4	0.875	7--8	C7
				C6	1	8--8							C5	0.875	7--8	C7
				L5	0.875	7--8	L7						L5	0.75	6--8	L7
Stimuli used: Samples: C1, C2, C3, C5, C6, L4. Added a trial with mosaic stimulus (shape: star)
Comparisons: C1C7C7C7C7C7C7C7C7, C2C7C7C7C7C7C7C7C7, C3C7C7C7C7C7C7C7C7, C5C7C7C7C7C7C7C7C7, C6C7C7C7C7C7C7C7C7, L4L7L7L7L7L7L7L7L7
			Subject: Raul									Subject: Tico
	Session	Result	Percentage	Sample-S+	Accuracy percentage	Correct -- Trials	Errors			Session	Result	Percentage	Sample-S+	Accuracy percentage	Correct -- Trials	Errors
	1	45--48	0.9375	C1	1	8--8				1	46--48	0.9583	C1	1	8--8
	SDC1C2C3C5C6L4			C2	1	8--8				SDC1C2C3C5C6L4			C2	1	8--8
				C3	1	8--8							C3	0.875	7--8	C7
				C5	1	8--8							C5	1	8--8
				C6	1	8--8							C6	0.875	7--8	C7
				L4	0.625	5--8	L7						L4	1	8--8
Stimuli used: Samples: C1, C2, C4, C5, C6, L3. Added a trial with mosaic stimulus (shape: letter X)
Comparisons: C1C7C7C7C7C7C7C7C7, C2C7C7C7C7C7C7C7C7, C4C7C7C7C7C7C7C7C7, C5C7C7C7C7C7C7C7C7, C6C7C7C7C7C7C7C7C7, L3L7L7L7L7L7L7L7L7
			Subject: Raul									Subject: Tico
	Session	Result	Percentage	Sample-S+	Accuracy percentage	Correct -- Trials	Errors			Session	Result	Percentage	Sample-S+	Accuracy percentage	Correct -- Trials	Errors
	1	47--48	0.9792	C1	1	8--8				1	45--48	0.9375	C1	0.75	6--8	C7
	SDC1C2C4C5C6L3			C2	1	8--8				SDC1C2C4C5C6L3			C2	1	8--8
				C3	1	8--8							C4	1	8--8
				C5	1	8--8							C5	1	8--8
				C6	1	8--8							C6	0.875	7--8	C7
				L3	0.875	7--8	L7						L3	1	8--8
Stimuli used: Samples: C1, C2, C4, C5, C6, L2. Added a trial with mosaic stimulus (shape: square)
Comparisons: C1C7C7C7C7C7C7C7C7, C3C7C7C7C7C7C7C7C7, C4C7C7C7C7C7C7C7C7, C5C7C7C7C7C7C7C7C7, C6C7C7C7C7C7C7C7C7, L2L7L7L7L7L7L7L7L7
			Subject: Raul									Subject: Tico
	Session	Result	Percentage	Sample-S+	Accuracy percentage	Correct -- Trials	Errors			Session	Result	Percentage	Sample-S+	Accuracy percentage	Correct -- Trials	Errors
	1	48--48	1	C1	1	8--8				1	48--48	1	C1	1	8--8
	SDC1C2C4C5C6L2			C2	1	8--8				SDC1C2C4C5C6L2			C2	1	8--8
				C4	1	8--8							C4	1	8--8
				C5	1	8--8							C5	1	8--8
				C6	1	8--8							C6	1	8--8
				L2	1	8--8							L2	1	8--8
Stimuli used: Samples:C2, C3, C4, C5, C6, L1. Added a trial with mosaic stimulus (shape: circle)
Comparisons: C2C7C7C7C7C7C7C7C7, C3C7C7C7C7C7C7C7C7, C4C7C7C7C7C7C7C7C7, C5C7C7C7C7C7C7C7C7, C6C7C7C7C7C7C7C7C7, L1L7L7L7L7L7L7L7L7
			Subject: Raul									Subject: Tico
	Session	Result	Percentage	Sample-S+	Accuracy percentage	Correct -- Trials	Errors			Session	Result	Percentage	Sample-S+	Accuracy percentage	Correct -- Trials	Errors
	1	48--48	1	C2	1	8--8				1	47--48	0.9792	C2	1	8--8
	SDC2C3C4C5C6L1			C3	1	8--8				SDC2C3C4C5C6L1			C3	1	8--8
				C4	1	8--8							C4	1	8--8
				C5	1	8--8							C5	1	8--8
				C6	1	8--8							C6	1	8--8
				L1	1	8--8							L1	0.875	7--8	S7
Simple Discrimination (SD) Procedure - Just Mosaic Stimuli
Stimuli used: Samples: L1, L2, L3, L4, L5, L6.
Comparisons: L1L7L7L7L7L7L7L7L7, L2L7L7L7L7L7L7L7L7, L3L7L7L7L7L7L7L7L7, L4L7L7L7L7L7L7L7L7, L5L7L7L7L7L7L7L7L7, L6L7L7L7L7L7L7L7L7.
			Subject: Raul									Subject: Tico
	Session	Result	Percentage	Sample-S+	Accuracy percentage	Correct -- Trials	Errors			Session	Result	Percentage	Sample-S+	Accuracy percentage	Correct -- Trials	Errors
	1	46 -- 48	0.9583	L1	1	8 -- 8				1	47--48	0.9792	L1	1	8--8
	SDL1L2L3L4L5L6			L2	0.875	7 -- 8	L7			SDL1L2L3L4L5L6			L2	0.875	7--8	L7
				L3	1	8 -- 8							L3	1	8--8
				L4	0.875	7 -- 8	L7						L4	1	8--8
				L5	1	8 -- 8							L5	1	8--8
				L6	1	8 -- 8							L6	1	8--8

## Sheet: Shape simple discrimination
					Experiment 3. Assessment of shape discrimination: Shape simple discrimination
Simple Discrimination (SD) Procedure - Solid stimuli of different shapes for S+ and S- Baseline
Stimuli used: Samples: C6, C2, C3, C4, C5, C1.
Comparisons: C6C4C4C4C4C4C4C4C4, C2C5C5C5C5C5C5C5C5, C3C1C1C1C1C1C1C1C1, C4C2C2C2C2C2C2C2C2, C5C3C3C3C3C3C3C3C3, C1C6C6C6C6C6C6C6C6.
			Subject: Raul									Subject: Tico
	Session	Result	Percentage	Sample-S+	Accuracy percentage	Correct -- Trials	Errors			Session	Result	Percentage	Sample-S+	Accuracy percentage	Correct -- Trials	Errors
	1	40-- 48	0.8333	C6	0.625	5 -- 8	C4			1	16 -- 48	0.3333	C6	0.125	1 -- 8	C4
	SDC6C2C3C4C5C1			C2	1	8 -- 8				SDC6C2C3C4C5C1			C2	0	0 -- 8	C5
				C3	1	8 -- 8							C3	0.5	4 -- 8	C1
				C4	0.75	6 -- 8	C2						C4	0.75	6 -- 8	C2
				C5	0.875	7 -- 8	C3						C5	0.375	3 -- 8	C3
				C1	0.75	6 -- 8							C1	0.25	2 -- 8	C6
			Subject: Raul									Subject: Tico
	Session	Result	Percentage	Sample-S+	Accuracy percentage	Correct -- Trials	Errors			Session	Result	Percentage	Sample-S+	Accuracy percentage	Correct -- Trials	Errors
	2	40-- 48	0.8333	C6	0.75	6 -- 8	C4			2	18 -- 48	0.375	C6	0	0 -- 8	C4
	SDC6C2C3C4C5C1			C2	0.875	7 -- 8	C5			SDC6C2C3C4C5C1			C2	0.875	7 -- 8	C5
				C3	1	8 -- 8							C3	0.25	2 -- 8	C1
				C4	1	8 -- 8							C4	0	0 -- 8	C2
				C5	0.875	7 -- 8	C3						C5	0.375	3 -- 8	C3
				C1	0.5	4 -- 8	C6						C1	0.75	6 -- 8	C6
			Subject: Raul									Subject: Tico
	Session	Result	Percentage	Sample-S+	Accuracy percentage	Correct -- Trials	Errors			Session	Result	Percentage	Sample-S+	Accuracy percentage	Correct -- Trials	Errors
	3	38-- 48	0.7917	C6	0.875	7 -- 8	C4			3	24 -- 48	0.5	C6	0.5	4 -- 8	C4
	SDC6C2C3C4C5C1			C2	0.875	7 -- 8	C5			SDC6C2C3C4C5C1			C2	0.25	2 -- 8	C5
				C3	0.875	7 -- 8	C1						C3	0.75	6 -- 8	C1
				C4	0.875	7 -- 8	C2						C4	0.625	5 -- 8	C2
				C5	0.75	6 -- 8	C3						C5	0.625	5 -- 8	C3
				C1	0.5	4 -- 8	C6						C1	0.25	2 -- 8	C6
			Subject: Raul									Subject: Tico
	Session	Result	Percentage	Sample-S+	Accuracy percentage	Correct -- Trials	Errors			Session	Result	Percentage	Sample-S+	Accuracy percentage	Correct -- Trials	Errors
	4	40 -- 48	0.8333	C6	1	8 -- 8				4	26 -- 48	0.5417	C6	0.375	3 -- 8	C4
	SDC6C2C3C4C5C1			C2	1	8 -- 8				SDC6C2C3C4C5C1			C2	0.375	3 -- 8	C5
				C3	0.875	7 -- 8	C1						C3	0.875	7 -- 8	C1
				C4	1	8 -- 8							C4	0.875	7 -- 8	C2
				C5	0.75	6 -- 8	C3						C5	0.625	5 -- 8	C3
				C1	0.375	3 -- 8	C6						C1	0.125	1 -- 8	C6
			Subject: Raul									Subject: Tico
	Session	Result	Percentage	Sample-S+	Accuracy percentage	Correct -- Trials	Errors			Session	Result	Percentage	Sample-S+	Accuracy percentage	Correct -- Trials	Errors
	5	42 -- 48	0.875	C6	0.625	5 -- 8	C4			5	33 -- 48	0.6875	C6	0.375	3 -- 8	C4
	SDC6C2C3C4C5C1			C2	1	8 -- 8				SDC6C2C3C4C5C1			C2	1	8 -- 8
				C3	1	8 -- 8							C3	0.75	6 -- 8	C1
				C4	1	8 -- 8							C4	0.875	7 -- 8	C2
				C5	0.625	5 -- 8	C3						C5	0.625	5 -- 8	C3
				C1	1	8 -- 8							C1	0.5	4 -- 8	C6
			Subject: Raul									Subject: Tico
	Session	Result	Percentage	Sample-S+	Accuracy percentage	Correct -- Trials	Errors			Session	Result	Percentage	Sample-S+	Accuracy percentage	Correct -- Trials	Errors
	6	43 -- 48	0.8958	C6	0.5	4 -- 8	C4			6	37 -- 48	0.7708	C6	0.625	5 -- 8	C4
	SDC6C2C3C4C5C1			C2	1	8 -- 8				SDC6C2C3C4C5C1			C2	0.75	6 -- 8	C5
				C3	0.875	7 -- 8	C1						C3	0.625	5 -- 8	C1
				C4	1	8 -- 8							C4	0.75	6 -- 8	C2
				C5	1	8 -- 8							C5	1	8 -- 8
				C1	1	8 -- 8							C1	0.875	7 -- 8	C6
			Subject: Raul									Subject: Tico
	Session	Result	Percentage	Sample-S+	Accuracy percentage	Correct -- Trials	Errors			Session	Result	Percentage	Sample-S+	Accuracy percentage	Correct -- Trials	Errors
	7	46 -- 48	0.9583	C6	1	8 -- 8				7	34 -- 48	0.7083	C6	0.75	6 -- 8	C4
	SDC6C2C3C4C5C1			C2	0.875	7 -- 8	C5			SDC6C2C3C4C5C1			C2	0.5	4 -- 8	C5
				C3	1	8 -- 8							C3	0.75	6 -- 8	C1
				C4	1	8 -- 8							C4	0.75	6 -- 8	C2
				C5	1	8 -- 8							C5	0.875	7 -- 8	C3
				C1	0.875	7 -- 8	C6						C1	0.625	5 -- 8	C6
												Subject: Tico
										Session	Result	Percentage	Sample-S+	Accuracy percentage	Correct -- Trials	Errors
										8	41 -- 48	0.8542	C6	0.875	7 -- 8	C4
										SDC6C2C3C4C5C1			C2	0.875	7 -- 8	C5
													C3	0.75	6 -- 8	C1
													C4	0.875	7 -- 8	C2
													C5	0.875	7 -- 8	C3
													C1	0.875	7 -- 8	C6
												Subject: Tico
										Session	Result	Percentage	Sample-S+	Accuracy percentage	Correct -- Trials	Errors
										9	40 -- 48	0.8333	C6	0.875	7 -- 8	C4
										SDC6C2C3C4C5C1			C2	0.625	5 -- 8	C5
													C3	1	8 -- 8
													C4	1	8 -- 8
													C5	1	8 -- 8
													C1	0.5	4 -- 8	C6
												Subject: Tico
										Session	Result	Percentage	Sample-S+	Accuracy percentage	Correct -- Trials	Errors
										10	45 -- 48	0.9375	C6	0.75	6 -- 8	C4
										SDC6C2C3C4C5C1			C2	0.875	7 -- 8	C5
													C3	1	8 -- 8
													C4	1	8 -- 8
													C5	1	8 -- 8
													C1	1	8 -- 8
Stimuli used: Samples: L6, C2, C3, C4, C5, C1. Added a trial with mosaic stimulus (shape: number 8 (S+) and star (S-))
Comparisons: L6L4L4L4L4L4L4L4L4, C2C5C5C5C5C5C5C5C5, C3C1C1C1C1C1C1C1C1, C4C2C2C2C2C2C2C2C2, C5C3C3C3C3C3C3C3C3, C1C6C6C6C6C6C6C6C6.
			Subject: Raul									Subject: Tico
	Session	Result	Percentage	Sample-S+	Accuracy percentage	Correct -- Trials	Errors			Session	Result	Percentage	Sample-S+	Accuracy percentage	Correct -- Trials	Errors
	1	43 -- 48	0.8958	L6	0.5	4 -- 8	L4			1	39 -- 48	0.8125	L6	0.125	1 -- 8	L4
	SDL6C2C3C4C5C1			C2	1	8 -- 8				SDL6C2C3C4C5C1			C2	0.875	7 -- 8	C5
				C3	1	8 -- 8							C3	1	8 -- 8
				C4	1	8 -- 8							C4	0.875	7 -- 8	C2
				C5	0.875	7 -- 8	C3						C5	1	8 -- 8
				C1	1	8 -- 8							C1	1	8 -- 8
Stimuli used: Samples:C6, L2, C3, C4, C5, C1. Added a trial with mosaic stimulus (shape: square (S+) and musical keynote (S-))
Comparisons: C6C4C4C4C4C4C4C4C4, L2L5L5L5L5L5L5L5L5, C3C1C1C1C1C1C1C1C1, C4C2C2C2C2C2C2C2C2, C5C3C3C3C3C3C3C3C3, C1C6C6C6C6C6C6C6C6.
			Subject: Raul									Subject: Tico
	Session	Result	Percentage	Sample-S+	Accuracy percentage	Correct -- Trials	Errors			Session	Result	Percentage	Sample-S+	Accuracy percentage	Correct -- Trials	Errors
	1	38 -- 48	0.7917	C6	1	8 -- 8				1	38 -- 48	0.7917	C6	0.875	7 -- 8	C4
	SDC6L2C3C4C5C1			L2	0.25	2 -- 8	L5			SDC6L2C3C4C5C1			L2	0	0 -- 8	L5
				C3	1	8 -- 8							C3	1	8 -- 8
				C4	0.875	7 -- 8	C2						C4	1	8 -- 8
				C5	1	8 -- 8							C5	1	8 -- 8
				C1	0.625	5 -- 8	C6						C1	0.875	7 -- 8	C6
Stimuli used: Samples: C6, C2, L3, C4, C5, C1. Added a trial with mosaic stimulus (shape: letter x (S+) and circle (S-))
Comparisons: C6C4C4C4C4C4C4C4C4, C2C5C5C5C5C5C5C5C5, L3L1L1L1L1L1L1L1L1, C4C2C2C2C2C2C2C2C2, C5C3C3C3C3C3C3C3C3, C1C6C6C6C6C6C6C6C6.
			Subject: Raul									Subject: Tico
	Session	Result	Percentage	Sample-S+	Accuracy percentage	Correct -- Trials	Errors			Session	Result	Percentage	Sample-S+	Accuracy percentage	Correct -- Trials	Errors
	1	41 -- 48	0.8542	C6	0.875	7 -- 8	C4			1	46 -- 48	0.9583	C6	1	8 -- 8
	SDC6C2L3C4C5C1			C2	0.875	7 -- 8	C5			SDC6L2C3C4C5C1			C2	1	8 -- 8
				L3	0.625	5 -- 8	L1						L3	0.875	7 -- 8	L1
				C4	1	8 -- 8							C4	1	8 -- 8
				C5	1	8 -- 8							C5	1	8 -- 8
				C1	0.75	6 -- 8	C6						C1	0.875	7 -- 8	C6
Stimuli used: Samples: C6, C2, C3, L4, C5, C1. Added a trial with mosaic stimulus (shape: star (S+) and square (S-))
Comparisons: C6C4C4C4C4C4C4C4C4, C2C5C5C5C5C5C5C5C5, C3C1C1C1C1C1C1C1C1, L4L2L2L2L2L2L2L2L2, C5C3C3C3C3C3C3C3C3, C1C6C6C6C6C6C6C6C6.
			Subject: Raul									Subject: Tico
	Session	Result	Percentage	Sample-S+	Accuracy percentage	Correct -- Trials	Errors			Session	Result	Percentage	Sample-S+	Accuracy percentage	Correct -- Trials	Errors
	1	38 -- 48	0.7917	C6	1	8 -- 8				1	36 -- 48	0.75	C6	1	8 -- 8
	SDC6C2C3L4C5C1			C2	1	8 -- 8				SDC6C2C3L4C5C1			C2	0.75	6 -- 8	C5
				C3	1	8 -- 8							C3	1	8 -- 8
				L4	0.125	1 -- 8	L2						L4	0.125	1 -- 8	L2
				C5	0.875	7 -- 8	C3						C5	1	8 -- 8
				C1	0.75	6 -- 8	C6						C1	0.625	5 -- 8	C6
Stimuli used: Samples: C6, C2, C3, C4, L5, C1. Added a trial with mosaic stimulus (shape: musical keynote (S+) and letter x (S-))
Comparisons: C6C4C4C4C4C4C4C4C4, C2C5C5C5C5C5C5C5C5, C3C1C1C1C1C1C1C1C1, C4C2C2C2C2C2C2C2C2, L5L3L3L3L3L3L3L3L3, C1C6C6C6C6C6C6C6C6.
			Subject: Raul									Subject: Tico
	Session	Result	Percentage	Sample-S+	Accuracy percentage	Correct -- Trials	Errors			Session	Result	Percentage	Sample-S+	Accuracy percentage	Correct -- Trials	Errors
	1	38 -- 48	0.7917	C6	1	8 -- 8				1	35 -- 48	0.7292	C6	0.75	6 -- 8	C4
	SDC6C2C3C4L5C1			C2	0.75	6 -- 8	C5			SDC6C2C3C4L5C1			C2	0.875	7 -- 8	C5
				C3	1	8 -- 8							C3	0.875	7 -- 8	C1
				C4	1	8 -- 8							C4	1	8 -- 8
				L5	0	0 -- 8	L3						L5	0.125	1 -- 8	L3
				C1	1	8 -- 8							C1	0.75	6 -- 8	C6
Stimuli used: Samples: C6, C2, C3, C4, C5, L1. Added a trial with mosaic stimulus (shape: circle (S+) and number 8 (S-))
Comparisons: C6C4C4C4C4C4C4C4C4, C2C5C5C5C5C5C5C5C5, C3C1C1C1C1C1C1C1C1, C4C2C2C2C2C2C2C2C2, C5C3C3C3C3C3C3C3C3, L1L6L6L6L6L6L6L6L6.
			Subject: Raul									Subject: Tico
	Session	Result	Percentage	Sample-S+	Accuracy percentage	Correct -- Trials	Errors			Session	Result	Percentage	Sample-S+	Accuracy percentage	Correct -- Trials	Errors
	1	40 -- 48	0.8333	C6	0.875	7 -- 8	C4			1	40 -- 48	0.8333	C6	1	8 -- 8
	SDC6C2C3C4C5L1			C2	1	8 -- 8				SDC6C2C3C4C5L1			C2	1	8 -- 8
				C3	1	8 -- 8							C3	1	8 -- 8
				C4	1	8 -- 8							C4	1	8 -- 8
				C5	1	8 -- 8							C5	1	8 -- 8
				L1	0.125	1 -- 8	L6						L1	0	0 -- 8	L6
Simple Discrimination (SD) Procedure - Just mosaic stimuli of different shapes for S+ and S-
Stimuli used: Samples: L6, L2, L3, L4, L5, L1.
Comparisons: L6L4L4L4L4L4L4L4L4, L2L5L5L5L5L5L5L5, L3L1L1L1L1L1L1L1L1, L4L2L2L2L2L22L2L2, L5L3L3L3L3L3L3L3L3, L1L6L6L6L6L6L6L6L6.
			Subject: Raul									Subject: Tico
	Session	Result	Percentage	Sample-S+	Accuracy percentage	Correct -- Trials	Errors			Session	Result	Percentage	Sample-S+	Accuracy percentage	Correct -- Trials	Errors
	1	11 -- 48	0.2292	L6	0.25	2 -- 8	L4			1	18 -- 48	0.375	L6	0.625	5 -- 8	L4
	SDL6L2L3L4L5L1			L2	0.25	2 -- 8	L5			SDL6L2L3L4L5L1			L2	0	0 -- 8	L5
				L3	0.5	4 -- 8	L1						L3	0.75	6 -- 8	L1
				L4	0.375	3 -- 8	L2						L4	0.375	3 -- 8	L2
				L5	0	0 -- 8	L3						L5	0.5	4 -- 8	L3
				L1	0	0 -- 8	L6						L1	0	0 -- 8	L6

## Sheet: Matching-to-sample shape discri
					Experiment 3. Assessment of shape discrimination: Matching-to-sample procedure
Matching-to-sample procedure - Just solid stimulus
Stimuli used: Samples: C1, C2, C3, C4, C5, C6.
Comparisons: C1C4C5, C1C4C6, C1C5C6, C2C4C5, C2C4C6, C2C5C6, C3C4C5, C3C4C6, C3C5C6, C4C1C2, C4C1C3, C4C2C3, C5C1C2, C5C1C3, C5C2C3, C6C1C2, C6C1C3, C6C2C3
			Subject: Raul									Subject: Tico
	Session	Result	Percentage	Sample-S+	Accuracy percentage	Correct -- Trials	Errors			Session	Result	Percentage	Sample-S+	Accuracy percentage	Correct -- Trials	Errors
	1	50--54	92,59%%	C1-C1	1	3--3				1	42--54	77,78%%	C1-C1	1	3--3
				C1-C1	1	3--3							C1-C1	1	3--3
				C1-C1	1	3--3							C1-C1	0.6667	2--3	C5
				C2-C2	1	3--3							C2-C2	1	3--3
				C2-C2	1	3--3							C2-C2	1	3--3
				C2-C2	1	3--3							C2-C2	1	3--3
				C3-C3	1	3--3							C3-C3	0.3333	1--3	C5
				C3-C3	1	3--3							C3-C3	0.3333	1--3	C4, C6
				C3-C3	0.6667	2--3	C6						C3-C3	0.6667	2--3	C6
				C4-C4	1	3--3							C4-C4	0.6667	2--3	C2
				C4-C4	1	3--3							C4-C4	0.6667	2--3	C1
				C4-C4	1	3--3							C4-C4	0.6667	2--3	C3
				C5-C5	0.6667	2--3	C1						C5-C5	1	3--3
				C5-C5	0.6667	2--3	C3						C5-C5	1	3--3
				C5-C5	0.6667	2--3	C3						C5-C5	0.6667	2--3	C3
				C6-C6	1	3--3							C6-C6	0.6667	2--3	C2
				C6-C6	1	3--3							C6-C6	1	3--3
				C6-C6	1	3--3							C6-C6	0.6667	2--3	C3
			Subject: Raul									Subject: Tico
	Session	Result	Percentage	Sample-S+	Accuracy percentage	Correct -- Trials	Errors			Session	Result	Percentage	Sample-S+	Accuracy percentage	Correct -- Trials	Errors
	2	51 -- 54	0.9444	C1-C1	1	3 -- 3				2	49 -- 54	0.9074	C1-C1	1	3 -- 3
				C1-C1	1	3 -- 3							C1-C1	1	3 -- 3
				C1-C1	1	3 -- 3							C1-C1	1	3 -- 3
				C2-C2	1	3 -- 3							C2-C2	1	3 -- 3
				C2-C2	0.6667	2 -- 3	C6						C2-C2	1	3 -- 3
				C2-C2	1	3 -- 3							C2-C2	1	3 -- 3
				C3-C3	1	3 -- 3							C3-C3	0.3333	1 -- 3	C5
				C3-C3	1	3 -- 3							C3-C3	1	3 -- 3
				C3-C3	0.3333	1 -- 3	C6, C5						C3-C3	1	3 -- 3
				C4-C4	1	3 -- 3							C4-C4	1	3 -- 3
				C4-C4	1	3 -- 3							C4-C4	1	3 -- 3
				C4-C4	1	3 -- 3							C4-C4	1	3 -- 3
				C5-C5	1	3 -- 3							C5-C5	1	3 -- 3
				C5-C5	1	3 -- 3							C5-C5	1	3 -- 3
				C5-C5	1	3 -- 3							C5-C5	0.3333	1 -- 3	C3
				C6-C6	1	3 -- 3							C6-C6	1	3 -- 3
				C6-C6	1	3 -- 3							C6-C6	0.6667	2 -- 3	C3
				C6-C6	1	3 -- 3							C6-C6	1	3 -- 3
			Subject: Raul									Subject: Tico
	Session	Result	Percentage	Sample-S+	Accuracy percentage	Correct -- Trials	Errors			Session	Result	Percentage	Sample-S+	Accuracy percentage	Correct -- Trials	Errors
	3	49 -- 54	0.9074	C1-C1	1	3 -- 3				3	47 -- 54	0.8704	C1-C1	1	3 -- 3
				C1-C1	0.6667	2 -- 3	C4						C1-C1	1	3 -- 3
				C1-C1	1	3 -- 3							C1-C1	1	3 -- 3
				C2-C2	1	3 -- 3							C2-C2	1	3 -- 3
				C2-C2	1	3 -- 3							C2-C2	1	3 -- 3
				C2-C2	0.6667	2 -- 3	C6						C2-C2	1	3 -- 3
				C3-C3	0.6667	2 -- 3	C5						C3-C3	1	3 -- 3
				C3-C3	1	3 -- 3							C3-C3	1	3 -- 3
				C3-C3	0.6667	2 -- 3	C6						C3-C3	0.6667	2 -- 3	C5
				C4-C4	1	3 -- 3							C4-C4	1	3 -- 3
				C4-C4	1	3 -- 3							C4-C4	0.6667	2 -- 3	C1
				C4-C4	1	3 -- 3							C4-C4	1	3 -- 3
				C5-C5	1	3 -- 3							C5-C5	1	3 -- 3
				C5-C5	0.6667	2 -- 3	C3						C5-C5	0.3333	1 -- 3	C3
				C5-C5	1	3 -- 3							C5-C5	0.3333	1 -- 3	C3
				C6-C6	1	3 -- 3							C6-C6	1	3 -- 3
				C6-C6	1	3 -- 3							C6-C6	0.6667	2 -- 3	C3
				C6-C6	1	3 -- 3							C6-C6	1	3 -- 3
			Subject: Raul									Subject: Tico
	Session	Result	Percentage	Sample-S+	Accuracy percentage	Correct -- Trials	Errors		Date	Session	Result	Percentage	Sample-S+	Accuracy percentage	Correct -- Trials	Errors
	4	54 -- 54	1	C1-C1	1	3 -- 3			20.09.19	4	48 -- 54	0.8889	C1-C1	1	3 -- 3
				C1-C1	1	3 -- 3							C1-C1	1	3 -- 3
				C1-C1	1	3 -- 3							C1-C1	1	3 -- 3
				C2-C2	1	3 -- 3							C2-C2	1	3 -- 3
				C2-C2	1	3 -- 3							C2-C2	1	3 -- 3
				C2-C2	1	3 -- 3							C2-C2	1	3 -- 3
				C3-C3	1	3 -- 3							C3-C3	0.6667	2 -- 3	C5
				C3-C3	1	3 -- 3							C3-C3	1	3 -- 3
				C3-C3	1	3 -- 3							C3-C3	0.6667	2 -- 3	C5
				C4-C4	1	3 -- 3							C4-C4	1	3 -- 3
				C4-C4	1	3 -- 3							C4-C4	1	3 -- 3
				C4-C4	1	3 -- 3							C4-C4	0.6667	2 -- 3	C3
				C5-C5	1	3 -- 3							C5-C5	1	3 -- 3
				C5-C5	1	3 -- 3							C5-C5	1	3 -- 3
				C5-C5	1	3 -- 3							C5-C5	0.6667	2 -- 3	C3
				C6-C6	1	3 -- 3							C6-C6	1	3 -- 3
				C6-C6	1	3 -- 3							C6-C6	0.6667	2 -- 3	C3
				C6-C6	1	3 -- 3							C6-C6	0.6667	2 -- 3	C3
			Subject: Raul									Subject: Tico
	Session	Result	Percentage	Sample-S+	Accuracy percentage	Correct -- Trials	Errors			Session	Result	Percentage	Sample-S+	Accuracy percentage	Correct -- Trials	Errors
	5	51 -- 54	0.9444	C1-C1	1	3 -- 3				5	48 -- 54	0.8889	C1-C1	1	3 -- 3
				C1-C1	1	3 -- 3							C1-C1	1	3 -- 3
				C1-C1	1	3 -- 3							C1-C1	1	3 -- 3
				C2-C2	1	3 -- 3							C2-C2	1	3 -- 3
				C2-C2	1	3 -- 3							C2-C2	1	3 -- 3
				C2-C2	1	3 -- 3							C2-C2	1	3 -- 3
				C3-C3	0.6667	2 -- 3	C5						C3-C3	0.3333	1 -- 3	C5
				C3-C3	1	3 -- 3							C3-C3	1	3 -- 3
				C3-C3	1	3 -- 3							C3-C3	0.6667	2 -- 3	C5
				C4-C4	1	3 -- 3							C4-C4	1	3 -- 3
				C4-C4	1	3 -- 3							C4-C4	1	3 -- 3
				C4-C4	1	3 -- 3							C4-C4	1	3 -- 3
				C5-C5	1	3 -- 3							C5-C5	1	3 -- 3
				C5-C5	1	3 -- 3							C5-C5	0.6667	2 -- 3	C3
				C5-C5	1	3 -- 3							C5-C5	0.6667	2 -- 3	C3
				C6-C6	1	3 -- 3							C6-C6	1	3 -- 3
				C6-C6	0.6667	2 -- 3	C3						C6-C6	0.6667	2 -- 3	C3
				C6-C6	0.6667	2 -- 3	C3						C6-C6	1	3 -- 3
Matching-to-sample procedure - Just mosaic stimulus
Stimuli used: Samples: L4, L5, L6.
Comparisons: L4L5L6, L5L4L6, L6L4L5
			Subject: Raul									Subject: Tico
	Session	Result	Percentage	Sample-S+	Accuracy percentage	Correct -- Trials	Errors			Session	Result	Percentage	Sample-S+	Accuracy percentage	Correct -- Trials	Errors
	1	22--48	0.4583	L4-L4	0.3125	5--16	L5,L6			1	16--48	0.3333	L4-L4	0.1875	3--16	L5,L6
				L5-L5	0.625	10--16	L4,L6						L5-L5	0.3125	5--16	L4,L6
				L6-L6	0.4375	7--16	L4,L5						L6-L6	0.5	8--16	L4,L5
			Subject: Raul									Subject: Tico
	Session	Result	Percentage	Sample-S+	Accuracy percentage	Correct -- Trials	Errors			Session	Result	Percentage	Sample-S+	Accuracy percentage	Correct -- Trials	Errors
	2	18--48	0.375	L4-L4	0.4375	7--16	L5,L6			2	20--48	0.4167	L4-L4	0.5	8--16	L5,L6
				L5-L5	0.25	4--16	L4,L6						L5-L5	0.1875	3--16	L4,L6
				L6-L6	0.4375	7--16	L4,L5						L6-L6	0.5625	9--16	L4
			Subject: Raul									Subject: Tico
	Session	Result	Percentage	Sample-S+	Accuracy percentage	Correct -- Trials	Errors			Session	Result	Percentage	Sample-S+	Accuracy percentage	Correct -- Trials	Errors
	3	19--48	0.3958	L4-L4	0.3125	5--16	L5,L6			3	17--48	0.3542	L4-L4	0.3125	5--16	L5,L6
				L5-L5	0.1875	3--16	L4,L6						L5-L5	0.3125	5--16	L4,L6
				L6-L6	0.6875	11--16	L4						L6-L6	0.4375	7--16	L4,L5
			Subject: Raul									Subject: Tico
	Session	Result	Percentage	Sample-S+	Accuracy percentage	Correct -- Trials	Errors			Session	Result	Percentage	Sample-S+	Accuracy percentage	Correct -- Trials	Errors
	4	17--48	0.3542	L4-L4	0.375	6--16	L5,L6			4	22--48	0.4583	L4-L4	0.375	6--16	L5,L6
				L5-L5	0.375	6--16	L4,L6						L5-L5	0.3125	5--16	L4,L6
				L6-L6	0.3125	5--16	L4,L5						L6-L6	0.6875	11--16	L4
			Subject: Raul									Subject: Tico
	Session	Result	Percentage	Sample-S+	Accuracy percentage	Correct -- Trials	Errors			Session	Result	Percentage	Sample-S+	Accuracy percentage	Correct -- Trials	Errors
	5	20--48	0.4168	L4-L4	0.625	10--16	L5,L6			5	22--48	0.4583	L4-L4	0.5625	9--16	L5,L6
				L5-L5	0.125	2--16	L4,L6						L5-L5	0.3125	5--16	L4,L6
				L6-L6	0.5	8--16	L4,L5						L6-L6	0.5	8--16	L4
Matching-to-sample procedure - Just mosaic stimulus
Stimuli used: Samples: L1, L2, L3, L4, L5, L6.
Comparisons: L1L4L5, L1L4L6, L1L5L6, L2L4L5, L2L4L6, L2L5L6, L3L4L5, L3L4L6, L3L5L6, L4L1L2, L4L1L3, L4L2L3, L5L1L2, L5L1L3, L5L2L3, L6L1L2, L6L1L3, L6L2L3
			Subject: Raul									Subject: Tico
	Session	Result	Percentage	Sample-S+	Accuracy percentage	Correct -- Trials	Errors			Session	Result	Percentage	Sample-S+	Accuracy percentage	Correct -- Trials	Errors
	1	18--54	0.3333	L1-L1	0.6667	2--3	L4			1	24--54	0.4444	L1-L1	0.3333	1--3	L4
				L1-L1	0.3333	1--3	L6						L1-L1	0	0--3	L4, L6
				L1-L1	0.3333	1--3	L5						L1-L1	0	0--3	L6
				L2-L2	0.3333	1--3	L4						L2-L2	1	3--3
				L2-L2	0	0--3	L4						L2-L2	0.3333	1--3	L6
				L2-L2	0.3333	1--3	L5						L2-L2	0.3333	1--3	L6
				L3-L3	1	3--3							L3-L3	0.6667	2--3	L5
				L3-L3	0.6667	2--3	L6						L3-L3	0.6667	2--3	L6
				L3-L3	0.3333	1--3	L6, L5						L3-L3	0.3333	1--3	L5, L6
				L4-L4	0	0--3	L1, L2						L4-L4	0.3333	1--3	L2, L1
				L4-L4	0	0--3	L1, L3						L4-L4	0.3333	1--3	L1
				L4-L4	0	0--3	L3, L2						L4-L4	0.3333	1--3	L2, L3
				L5-L5	0.3333	1--3	L1, L2						L5-L5	0.3333	1--3	L2
				L5-L5	1	3--3							L5-L5	0	0--3	L3
				L5-L5	0	0--3	L3, L2						L5-L5	0.3333	1--3	L3, L2
				L6-L6	0.6667	2--3	L1						L6-L6	1	3--3
				L6-L6	0	0--3	L3						L6-L6	0.6667	0--3	L1 L3
				L6-L6	0	0--3	L3, L2						L6-L6	1	3--3
			Subject: Raul									Subject: Tico
	Session	Result	Percentage	Sample-S+	Accuracy percentage	Correct -- Trials	Errors			Session	Result	Percentage	Sample-S+	Accuracy percentage	Correct -- Trials	Errors
	2	25--54	0.463	L1-L1	0.6667	2--3	L4			2	26--54	0.4815	L1-L1	0	0--3	L4
				L1-L1	0.3333	1--3	L4						L1-L1	0.3333	1--3	L4,L6
				L1-L1	0.3333	1--3	L5, L6						L1-L1	1	3--3
				L2-L2	0	0--3	L4, L5						L2-L2	0	0--3	L4
				L2-L2	0.3333	1--3	L4, L6						L2-L2	0	0--3	L4, L6
				L2-L2	0.3333	1--3	L6						L2-L2	0.3333	1--3	L5
				L3-L3	1	3--3							L3-L3	0.6667	2--3	L4
				L3-L3	1	3--3							L3-L3	0	0--3	L6, L4
				L3-L3	0.6667	2--3	L5						L3-L3	1	3--3
				L4-L4	0.3333	1--3	L1,L2						L4-L4	1	3--3
				L4-L4	0.3333	1--3	L1						L4-L4	0.6667	2--3	L1
				L4-L4	0.6667	2--3	L2						L4-L4	0	0--3	L2, L3
				L5-L5	0	0--3	L2						L5-L5	1	3--3
				L5-L5	1	3--3							L5-L5	0.6667	2--3	L3
				L5-L5	0	0--3	L3						L5-L5	0.3333	1--3	L3
				L6-L6	0.6667	2--3	L1						L6-L6	1	3--3
				L6-L6	0	0--3	L1,L3						L6-L6	0.3333	1--3	L1,L3
				L6-L6	0.6667	2--3	L3						L6-L6	0.3333	1--3	L2, L3
			Subject: Raul									Subject: Tico
	Session	Result	Percentage	Sample-S+	Accuracy percentage	Correct -- Trials	Errors			Session	Result	Percentage	Sample-S+	Accuracy percentage	Correct -- Trials	Errors
	3	18 -- 54	0.3333	L1-L1	0.3333	1 -- 3	L4			3	34 -- 54	0.6296	L1-L1	0	0 -- 3	L4, L5
				L1-L1	0.3333	1 -- 3	L4						L1-L1	0	0 -- 3	L4
				L1-L1	0	0 -- 3	L5, L6						L1-L1	0.6667	2 -- 3	L6
				L2-L2	0.3333	1 -- 3	L4, L5						L2-L2	0.6667	2 -- 3	L4
				L2-L2	0.3333	1 -- 3	L4, L6						L2-L2	0.3333	1 -- 3	L6
				L2-L2	0.3333	1 -- 3	L4						L2-L2	0.3333	1 -- 3	L6
				L3-L3	0.3333	1 -- 3	L5						L3-L3	0.3333	1 -- 3	L5
				L3-L3	0.6667	2 -- 3	L4						L3-L3	1	3 -- 3
				L3-L3	0.3333	1 -- 3	L5						L3-L3	0.6667	2 -- 3	L5
				L4-L4	0	0 -- 3	L1,L2						L4-L4	1	3 -- 3
				L4-L4	0.3333	1 -- 3	L1						L4-L4	0.6667	2 -- 3	L1
				L4-L4	0.3333	1 -- 3	L2						L4-L4	0.6667	2 -- 3	L3
				L5-L5	0.3333	1 -- 3	L2						L5-L5	1	3 -- 3
				L5-L5	0.3333	1 -- 3	L1, L3						L5-L5	0.6667	2 -- 3	L3
				L5-L5	0	0 -- 3	L3						L5-L5	0.6667	2 -- 3	L3
				L6-L6	0.6667	2 -- 3	L1						L6-L6	1	3 -- 3
				L6-L6	0	0 -- 3	L1,L3						L6-L6	0.6667	2 -- 3	L1
				L6-L6	1	3 -- 3							L6-L6	1	3 -- 3
			Subject: Raul									Subject: Tico
	Session	Result	Percentage	Sample-S+	Accuracy percentage	Correct -- Trials	Errors			Session	Result	Percentage	Sample-S+	Accuracy percentage	Correct -- Trials	Errors
	4	21 -- 54	0.3889	L1-L1	0.3333	1 -- 3	L5			4	26 -- 54	0.4815	L1-L1	0.3333	1 -- 3	L4
				L1-L1	0.3333	1 -- 3	L4						L1-L1	0.6667	2 -- 3	L6
				L1-L1	0	0 -- 3	L6, L5						L1-L1	0.3333	1 -- 3	L5, L6
				L2-L2	0	0 -- 3	L5, L4						L2-L2	0	0 -- 3	L5, L4
				L2-L2	0	0 -- 3	L6, L4						L2-L2	0	0 -- 3	L4, L6
				L2-L2	0	0 -- 3	L5, L6						L2-L2	0.6667	2 -- 3	L6
				L3-L3	0.6667	2 -- 3	L5						L3-L3	0	0 -- 3	L5, L4
				L3-L3	1	3 -- 3							L3-L3	0	0 -- 3	L4, L6
				L3-L3	0.6667	2 -- 3	L6						L3-L3	0.3333	1 -- 3	L5
				L4-L4	0.3333	1 -- 3	L2						L4-L4	0.3333	1 -- 3	L1, L2
				L4-L4	0.3333	1 -- 3	L3						L4-L4	0.6667	2 -- 3	L3
				L4-L4	0	0 -- 3	L3						L4-L4	0.6667	2 -- 3	L2
				L5-L5	0.6667	2 -- 3	L2						L5-L5	0.6667	2 -- 3	L2
				L5-L5	0.3333	1 -- 3	L3, L1						L5-L5	0.6667	2 -- 3	L3
				L5-L5	0	0 -- 3	L3						L5-L5	1	3 -- 3
				L6-L6	0.6667	2 -- 3	L1						L6-L6	0.6667	2 -- 3	L1
				L6-L6	0.6667	2 -- 3	L1						L6-L6	0.6667	2 -- 3	L3
				L6-L6	1	3 -- 3							L6-L6	1	3 -- 3
			Subject: Raul									Subject: Tico
	Session	Result	Percentage	Sample-S+	Accuracy percentage	Correct -- Trials	Errors			Session	Result	Percentage	Sample-S+	Accuracy percentage	Correct -- Trials	Errors
	5	27 -- 54	0.5	L1-L1	0.3333	1 -- 3	L4			5	26 -- 54	0.4815	L1-L1	0.3333	1 -- 3	L4, L5
				L1-L1	0.3333	1 -- 3	L4, L6						L1-L1	0.3333	1 -- 3	L4, L6
				L1-L1	0.3333	1 -- 3	L6						L1-L1	0	0 -- 3	L5, L6
				L2-L2	0.3333	1 -- 3	L5						L2-L2	0.3333	1 -- 3	L4
				L2-L2	0.6667	2 -- 3	L4						L2-L2	0	0 -- 3	L4, L6
				L2-L2	0.3333	1 -- 3	L6						L2-L2	0.3333	1 -- 3	L6
				L3-L3	0.6667	2 -- 3	L5						L3-L3	0.6667	2 -- 3	L4
				L3-L3	1	3 -- 3							L3-L3	0.6667	2 -- 3	L4
				L3-L3	0	0 -- 3	L6, L5						L3-L3	0.3333	1 -- 3	L5
				L4-L4	0.6667	2 -- 3	L2						L4-L4	0.3333	1 -- 3	L1, L2
				L4-L4	0	0 -- 3	L1						L4-L4	0.6667	2 -- 3	L1
				L4-L4	0.6667	2 -- 3	L3						L4-L4	0.6667	2 -- 3	L2, L3
				L5-L5	0.6667	2 -- 3	L2						L5-L5	1	3 -- 3
				L5-L5	0	0 -- 3	L3, L1						L5-L5	0.3333	1 -- 3	L3
				L5-L5	1	3 -- 3							L5-L5	0.3333	1 -- 3	L3
				L6-L6	1	3 -- 3							L6-L6	1	3 -- 3
				L6-L6	0.6667	2 -- 3	L1						L6-L6	0.6667	2 -- 3	L1
				L6-L6	0.3333	1 -- 3	L3, L2						L6-L6	0.6667	2 -- 3	L2
